# Supplementary material for: Mesoionic Carbene Complexes of Uranium(IV) and Thorium(IV)
Source: Organometallics. 2022 May 18;41(11):1353–63. doi: 10.1021/acs.organomet.2c00120 (PMC9490841; doi:10.1021/acs.organomet.2c00120)
Supplement: Supplementary file 2 — om2c00120_si_002.xyz [file om2c00120_si_002.xyz]

99
XYZ file for :  4Th (Final Energy: -528.78129639 eV)
 C        -2.333698   -1.991408   -4.361727
 C        -1.634199    0.986736   -4.416563
 C         0.492684   -1.102396   -3.904577
 C         4.380357    2.236722   -2.756750
 C        -4.529486    0.400253   -2.287194
 C         1.415373    2.386218   -2.070566
 C         3.602804    1.227164   -1.984840
 C         5.446553   -0.412069   -1.531899
 C        -3.945431   -2.405189   -1.155760
 C         1.846493    0.158206   -0.950479
 C         0.372260   -3.436039   -0.863520
 C         3.007806   -0.575561   -0.827128
 C        -1.936091    3.308431   -0.770789
 C        -3.129674    0.057309    0.535623
 C        -0.150564    5.048343    0.910288
 C        -0.639875   -5.170101    1.403667
 C         2.766092    3.099994    1.582066
 C         2.054714   -3.737786    1.665301
 C        -2.438951    3.568427    2.262240
 C         2.028228    0.410638    2.708313
 C        -2.951953   -3.016072    3.232421
 C         0.867656    2.930471    3.965017
 C        -1.569907   -0.379035    3.879184
 C        -0.178976   -2.991789    4.554876
 H        -2.065161   -2.021599   -5.430625
 H        -1.298950    0.911469   -5.464677
 H         0.580697   -1.194868   -4.999913
 H        -2.704098    1.244517   -4.423935
 H        -3.417982   -1.822309   -4.298683
 H        -2.125413   -2.987289   -3.940994
 H        -1.101087    1.833947   -3.955680
 H         4.071419    2.254981   -3.813569
 H         1.218723   -0.345382   -3.574045
 H         0.790795   -2.065710   -3.464627
 H        -4.571056    0.029953   -3.323211
 H         1.652784    2.728891   -3.083721
 H         5.452538    2.011843   -2.727003
 H         5.689498   -0.734076   -2.552080
 H         4.234588    3.245716   -2.345756
 H        -4.249639    1.463824   -2.319756
 H        -3.916709   -2.891660   -2.141972
 H        -5.546561    0.333635   -1.867597
 H         0.383092    2.031566   -2.052593
 H         1.519077    3.211981   -1.357094
 H         6.151931    0.363500   -1.212054
 H        -1.281065    3.715877   -1.556445
 H         0.913732   -4.314989   -1.249423
 H        -0.624722   -3.428795   -1.326362
 H         5.543340   -1.267316   -0.856607
 H         0.909374   -2.549358   -1.238109
 H        -4.982322   -2.451195   -0.784830
 H        -2.244268    2.300234   -1.085341
 H        -2.846434    3.928954   -0.761899
 H        -3.322621   -2.999860   -0.468675
 H         3.183431   -1.528104   -0.342815
 H         0.613021    5.080345    0.117714
 H        -0.866402    5.862295    0.707468
 H         3.143574    2.622959    0.663012
 H        -3.529510    1.080852    0.624388
 H        -0.104982   -6.010993    0.932144
 H        -1.663917   -5.158455    1.002033
 H         2.574993   -4.558182    1.144109
 H         2.510786    4.143779    1.348257
 H        -3.620098   -0.565056    1.299747
 H         2.635255   -2.813174    1.515429
 H         0.346674    5.282659    1.862853
 H         2.529920   -0.037041    1.836773
 H        -3.074652    4.446617    2.063959
 H         3.595360    3.115712    2.308860
 H        -0.703692   -5.385050    2.480406
 H        -3.086721    2.679777    2.294308
 H        -3.615956   -2.583758    2.468605
 H         2.080184   -3.956946    2.743524
 H        -2.861884   -4.092659    3.025122
 H         1.312987   -0.326110    3.099326
 H        -1.995574    3.692797    3.261955
 H         2.799744    0.552387    3.482797
 H        -2.195821    0.221011    3.198596
 H         0.541169    3.975242    3.855281
 H        -0.639136    0.176426    4.066659
 H        -3.448666   -2.903817    4.209978
 H         0.014406   -4.050864    4.327791
 H         0.066807    2.386211    4.486620
 H         1.755953    2.930232    4.617925
 H         0.794692   -2.488984    4.658904
 H        -2.107035   -0.442634    4.840728
 H        -0.679969   -2.954230    5.536227
 N        -1.647646   -0.506016   -1.780867
 N         2.281078    1.274021   -1.690547
 N         4.072259    0.078632   -1.449962
 N        -0.069105    1.991375    1.204059
 N        -0.509305   -2.114278    1.656382
 Si       -1.304472   -0.646529   -3.489673
 Si       -3.335683   -0.604952   -1.200354
 Si       -1.095493    3.391875    0.938736
 Si        0.270001   -3.547315    1.030263
 Si        1.294439    2.122728    2.298277
 Si       -1.267047   -2.144122    3.244318
 Th       -0.623811   -0.163313    0.316224
