# Supplementary material for: Mesoionic Carbene Complexes of Uranium(IV) and Thorium(IV)
Source: Organometallics. 2022 May 18;41(11):1353–63. doi: 10.1021/acs.organomet.2c00120 (PMC9490841; doi:10.1021/acs.organomet.2c00120)
Supplement: Supplementary file 3 — om2c00120_si_003.xyz [file om2c00120_si_003.xyz]

99
XYZ file for :  4U (Final energy: -528.77126341 eV)
 C        -2.276068   -1.565222   -4.599517
 C         0.120173    1.174242   -4.431357
 C        -2.733600    2.181465   -3.939167
 C        -4.435242   -0.684446   -2.624752
 C         1.325561   -2.422359   -2.130806
 C        -0.543108    2.882740   -1.999549
 C         5.133086    1.557783   -1.747555
 C        -2.430868   -2.856023   -1.871297
 C         2.695397    1.023138   -1.259162
 C         0.826738   -4.928690   -0.497454
 C         1.922501    0.629881   -0.188641
 C         3.181359   -3.091236    0.148834
 C        -4.099425    2.224112    0.542910
 C         4.119659    0.872685    0.442489
 C        -2.881830   -0.605299    0.932837
 C         5.353493    0.891829    1.277767
 C         1.023283    3.709559    1.340632
 C        -1.770250    4.510779    2.104797
 C        -1.585825   -4.041968    2.210565
 C         2.546764    0.162558    2.219783
 C         1.307587   -3.835677    3.118382
 C        -3.463758    1.287731    3.402309
 C        -0.498633   -1.485293    3.558186
 C        -0.130558    2.698237    3.949785
 H        -2.469664   -0.705016   -5.257518
 H        -0.246094    0.496028   -5.216365
 H        -2.935205   -2.384891   -4.930857
 H         0.406495    2.122964   -4.914363
 H        -1.236673   -1.887470   -4.764091
 H        -3.177695    1.497965   -4.676693
 H        -2.462254    3.108766   -4.470248
 H         1.029786    0.714606   -4.013197
 H        -3.512775    2.435825   -3.205137
 H        -4.672033    0.195931   -3.239519
 H        -5.077341   -1.512565   -2.966667
 H         4.715021    1.836214   -2.719402
 H         2.010188   -3.041468   -2.734393
 H        -0.342361    3.755953   -2.641487
 H         0.339539   -2.461370   -2.612307
 H        -1.537730   -3.409711   -2.192657
 H         5.829686    0.721366   -1.889621
 H        -3.306077   -3.474681   -2.129452
 H         1.688231   -1.385880   -2.190774
 H         2.413264    1.223001   -2.285534
 H        -4.719361   -0.450518   -1.588423
 H         5.670384    2.420987   -1.336725
 H         0.392264    2.649420   -1.469889
 H         1.477337   -5.441340   -1.225411
 H        -1.279573    3.186237   -1.242362
 H        -0.211551   -5.028298   -0.846841
 H        -2.405049   -2.773694   -0.774573
 H        -3.868828    2.110512   -0.527073
 H         3.766813   -3.710545   -0.551060
 H         3.591955   -2.069217    0.106017
 H         0.911208   -5.471040    0.455808
 H        -3.683822   -0.842502    0.221707
 H         0.867578    4.032500    0.300795
 H         6.247309    0.989819    0.651260
 H        -5.145686    1.913432    0.692718
 H        -4.024961    3.292242    0.793823
 H        -2.001445    4.824361    1.075262
 H         3.349238   -3.488037    1.160942
 H         1.850284    2.984737    1.343056
 H        -1.357833   -4.915694    1.581394
 H        -2.476603   -3.553727    1.789297
 H         5.448793   -0.037218    1.856537
 H         5.345068    1.733204    1.988276
 H         1.347785    4.590528    1.919133
 H        -2.902116   -1.348974    1.745234
 H        -1.303995    5.369560    2.615434
 H        -2.722567    4.302740    2.613672
 H         1.627369   -4.718333    2.545895
 H         2.740244   -0.906966    2.362181
 H         1.484094    0.351690    2.386671
 H        -1.845325   -4.411544    3.216046
 H         3.128606    0.753869    2.935129
 H         2.196752   -3.210449    3.294109
 H        -0.993798   -0.595514    3.142770
 H        -4.511168    0.960077    3.502532
 H        -3.400663    2.321663    3.775502
 H         0.961233   -4.192816    4.102837
 H        -2.849832    0.653420    4.058311
 H         0.416632   -1.146124    4.067996
 H         0.569553    1.854416    4.055914
 H         0.348323    3.585293    4.397075
 H        -1.167124   -1.885395    4.336531
 H        -1.020598    2.458458    4.550442
 N        -1.503516    0.035339   -2.126640
 N         4.028033    1.170244   -0.872900
 N         0.317016   -2.172039    0.731354
 N         2.867123    0.559155    0.852085
 N        -1.221174    1.608233    1.344902
 Si       -1.193388    1.468894   -3.085395
 Si       -2.608969   -1.186136   -2.763573
 Si        1.341032   -3.103259   -0.352655
 Si       -2.932763    1.145746    1.582373
 Si       -0.569058    3.033765    2.125219
 Si       -0.107887   -2.857823    2.292297
 U        -0.646404   -0.162225    0.010083
